# Supplementary material for: Measuring Indirect Radiation-Induced Perfusion Change in Fed Vasculature Using Dynamic Contrast CT
Source: J Pers Med. 2022 Jul 30;12(8):1254. doi: 10.3390/jpm12081254 (PMC9410208; doi:10.3390/jpm12081254)
Supplement: Supplementary file 1 [file jpm-12-01254-s001.zip]

Archive with 1 entries (1 files):
- jpm-1794539-supplementary.pdf
